# Supplementary material for: Deep learning-based six-type classifier for lung cancer and mimics from histopathological whole slide images: a retrospective study
Source: BMC Med. 2021 Mar 29;19:80. doi: 10.1186/s12916-021-01953-2 (PMC8006383; doi:10.1186/s12916-021-01953-2)
Supplement: Supplementary file 2 — Additional file 2: Table S1. Grid search report for the threshold optimization in the threshold-based tumour-first aggregation method. [file 12916_2021_1953_MOESM2_ESM.csv]

Table S1. Grid search report for the threshold optimization in the threshold-based tumour-first aggregation method
Tumor_threshold	PTB_threshold	OP_threshold	NL_threshold	Micro_auc	Macro_auc
0.1	0.3	0.4	0.9	0.9704	0.9879
0.1	0.3	0.45	0.9	0.9704	0.9879
0.1	0.3	0.5	0.9	0.9704	0.9879
0.1	0.3	0.4	0.95	0.9704	0.9879
0.1	0.3	0.45	0.95	0.9704	0.9879
0.1	0.3	0.5	0.95	0.9704	0.9879
0.1	0.3	0.35	0.9	0.9704	0.9877
0.1	0.3	0.35	0.95	0.9704	0.9877
0.1	0.25	0.3	0.9	0.9704	0.9876
0.1	0.25	0.3	0.95	0.9704	0.9876
0.1	0.45	0.5	0.9	0.9703	0.9882
0.1	0.45	0.5	0.95	0.9703	0.9882
0.1	0.4	0.45	0.9	0.9703	0.988
0.1	0.4	0.5	0.9	0.9703	0.988
0.1	0.4	0.45	0.95	0.9703	0.988
0.1	0.4	0.5	0.95	0.9703	0.988
0.1	0.25	0.35	0.9	0.9703	0.9878
0.1	0.35	0.4	0.9	0.9703	0.9878
0.1	0.35	0.45	0.9	0.9703	0.9878
0.1	0.35	0.5	0.9	0.9703	0.9878
0.1	0.25	0.35	0.95	0.9703	0.9878
0.1	0.35	0.4	0.95	0.9703	0.9878
0.1	0.35	0.45	0.95	0.9703	0.9878
0.1	0.35	0.5	0.95	0.9703	0.9878
0.1	0.25	0.4	0.9	0.9702	0.9878
0.1	0.25	0.45	0.9	0.9702	0.9878
0.1	0.25	0.5	0.9	0.9702	0.9878
0.1	0.25	0.4	0.95	0.9702	0.9878
0.1	0.25	0.45	0.95	0.9702	0.9878
0.1	0.25	0.5	0.95	0.9702	0.9878
0.1	0.2	0.35	0.9	0.9702	0.9876
0.1	0.2	0.35	0.95	0.9702	0.9876
0.1	0.2	0.3	0.9	0.9702	0.9875
0.1	0.2	0.3	0.95	0.9702	0.9875
0.1	0.2	0.4	0.9	0.9701	0.9876
0.1	0.2	0.45	0.9	0.9701	0.9876
0.1	0.2	0.5	0.9	0.9701	0.9876
0.1	0.2	0.4	0.95	0.9701	0.9876
0.1	0.2	0.45	0.95	0.9701	0.9876
0.1	0.2	0.5	0.95	0.9701	0.9876
0.1	0.3	0.35	0.85	0.9686	0.9873
0.1	0.3	0.4	0.85	0.9685	0.9875
0.1	0.3	0.45	0.85	0.9685	0.9875
0.1	0.3	0.5	0.85	0.9685	0.9875
0.1	0.25	0.3	0.85	0.9685	0.9873
0.1	0.45	0.5	0.85	0.9684	0.9878
0.1	0.4	0.45	0.85	0.9684	0.9876
0.1	0.4	0.5	0.85	0.9684	0.9876
0.1	0.25	0.35	0.85	0.9684	0.9874
0.1	0.35	0.4	0.85	0.9684	0.9874
0.1	0.35	0.45	0.85	0.9684	0.9874
0.1	0.35	0.5	0.85	0.9684	0.9874
0.1	0.25	0.4	0.85	0.9683	0.9874
0.1	0.25	0.45	0.85	0.9683	0.9874
0.1	0.25	0.5	0.85	0.9683	0.9874
0.1	0.2	0.3	0.85	0.9683	0.9871
0.1	0.2	0.35	0.85	0.9682	0.9872
0.1	0.2	0.4	0.85	0.9682	0.9872
0.1	0.2	0.45	0.85	0.9682	0.9872
0.1	0.2	0.5	0.85	0.9682	0.9872
0.15	0.3	0.35	0.85	0.9678	0.9881
0.15	0.3	0.35	0.9	0.9678	0.9881
0.15	0.3	0.35	0.95	0.9678	0.9881
0.15	0.35	0.4	0.85	0.9677	0.9884
0.15	0.35	0.45	0.85	0.9677	0.9884
0.15	0.35	0.5	0.85	0.9677	0.9884
0.15	0.35	0.4	0.9	0.9677	0.9884
0.15	0.35	0.45	0.9	0.9677	0.9884
0.15	0.35	0.5	0.9	0.9677	0.9884
0.15	0.35	0.4	0.95	0.9677	0.9884
0.15	0.35	0.45	0.95	0.9677	0.9884
0.15	0.35	0.5	0.95	0.9677	0.9884
0.15	0.4	0.45	0.85	0.9677	0.9883
0.15	0.4	0.5	0.85	0.9677	0.9883
0.15	0.4	0.45	0.9	0.9677	0.9883
0.15	0.4	0.5	0.9	0.9677	0.9883
0.15	0.4	0.45	0.95	0.9677	0.9883
0.15	0.4	0.5	0.95	0.9677	0.9883
0.15	0.3	0.4	0.85	0.9677	0.9881
0.15	0.3	0.45	0.85	0.9677	0.9881
0.15	0.3	0.5	0.85	0.9677	0.9881
0.15	0.3	0.4	0.9	0.9677	0.9881
0.15	0.3	0.45	0.9	0.9677	0.9881
0.15	0.3	0.5	0.9	0.9677	0.9881
0.15	0.3	0.4	0.95	0.9677	0.9881
0.15	0.3	0.45	0.95	0.9677	0.9881
0.15	0.3	0.5	0.95	0.9677	0.9881
0.15	0.45	0.5	0.85	0.9676	0.9883
0.15	0.45	0.5	0.9	0.9676	0.9883
0.15	0.45	0.5	0.95	0.9676	0.9883
0.15	0.25	0.3	0.85	0.9676	0.9882
0.15	0.25	0.3	0.9	0.9676	0.9882
0.15	0.25	0.3	0.95	0.9676	0.9882
0.15	0.2	0.35	0.85	0.9676	0.9879
0.15	0.2	0.35	0.9	0.9676	0.9879
0.15	0.2	0.35	0.95	0.9676	0.9879
0.15	0.2	0.3	0.85	0.9676	0.9878
0.15	0.2	0.3	0.9	0.9676	0.9878
0.15	0.2	0.3	0.95	0.9676	0.9878
0.15	0.25	0.4	0.85	0.9675	0.9883
0.15	0.25	0.45	0.85	0.9675	0.9883
0.15	0.25	0.5	0.85	0.9675	0.9883
0.15	0.25	0.4	0.9	0.9675	0.9883
0.15	0.25	0.45	0.9	0.9675	0.9883
0.15	0.25	0.5	0.9	0.9675	0.9883
0.15	0.25	0.4	0.95	0.9675	0.9883
0.15	0.25	0.45	0.95	0.9675	0.9883
0.15	0.25	0.5	0.95	0.9675	0.9883
0.15	0.25	0.35	0.85	0.9675	0.9882
0.15	0.25	0.35	0.9	0.9675	0.9882
0.15	0.25	0.35	0.95	0.9675	0.9882
0.15	0.2	0.4	0.85	0.9675	0.9879
0.15	0.2	0.45	0.85	0.9675	0.9879
0.15	0.2	0.5	0.85	0.9675	0.9879
0.15	0.2	0.4	0.9	0.9675	0.9879
0.15	0.2	0.45	0.9	0.9675	0.9879
0.15	0.2	0.5	0.9	0.9675	0.9879
0.15	0.2	0.4	0.95	0.9675	0.9879
0.15	0.2	0.45	0.95	0.9675	0.9879
0.15	0.2	0.5	0.95	0.9675	0.9879
0.1	0.3	0.4	0.8	0.9672	0.9873
0.1	0.3	0.45	0.8	0.9672	0.9873
0.1	0.3	0.5	0.8	0.9672	0.9873
0.1	0.3	0.35	0.8	0.9672	0.9871
0.1	0.25	0.3	0.8	0.9671	0.9871
0.1	0.45	0.5	0.8	0.967	0.9876
0.1	0.4	0.45	0.8	0.967	0.9874
0.1	0.4	0.5	0.8	0.967	0.9874
0.1	0.25	0.35	0.8	0.967	0.9873
0.1	0.35	0.4	0.8	0.967	0.9872
0.1	0.35	0.45	0.8	0.967	0.9872
0.1	0.35	0.5	0.8	0.967	0.9872
0.1	0.25	0.4	0.8	0.9669	0.9873
0.1	0.25	0.45	0.8	0.9669	0.9873
0.1	0.25	0.5	0.8	0.9669	0.9873
0.1	0.2	0.3	0.8	0.9669	0.9869
0.15	0.3	0.35	0.8	0.9668	0.988
0.1	0.2	0.35	0.8	0.9668	0.9871
0.1	0.2	0.4	0.8	0.9668	0.9871
0.1	0.2	0.45	0.8	0.9668	0.9871
0.1	0.2	0.5	0.8	0.9668	0.9871
0.15	0.35	0.4	0.8	0.9667	0.9884
0.15	0.35	0.45	0.8	0.9667	0.9884
0.15	0.35	0.5	0.8	0.9667	0.9884
0.15	0.3	0.4	0.8	0.9667	0.988
0.15	0.3	0.45	0.8	0.9667	0.988
0.15	0.3	0.5	0.8	0.9667	0.988
0.15	0.4	0.45	0.8	0.9666	0.9883
0.15	0.4	0.5	0.8	0.9666	0.9883
0.15	0.45	0.5	0.8	0.9666	0.9883
0.15	0.25	0.3	0.8	0.9666	0.9881
0.15	0.25	0.35	0.8	0.9666	0.9881
0.15	0.25	0.4	0.8	0.9665	0.9882
0.15	0.25	0.45	0.8	0.9665	0.9882
0.15	0.25	0.5	0.8	0.9665	0.9882
0.15	0.2	0.35	0.8	0.9665	0.9878
0.15	0.2	0.3	0.8	0.9665	0.9877
0.15	0.2	0.4	0.8	0.9664	0.9878
0.15	0.2	0.45	0.8	0.9664	0.9878
0.15	0.2	0.5	0.8	0.9664	0.9878
0.2	0.3	0.35	0.8	0.9661	0.9887
0.2	0.3	0.4	0.8	0.9661	0.9887
0.2	0.3	0.45	0.8	0.9661	0.9887
0.2	0.3	0.5	0.8	0.9661	0.9887
0.2	0.35	0.4	0.8	0.9661	0.9887
0.2	0.35	0.45	0.8	0.9661	0.9887
0.2	0.35	0.5	0.8	0.9661	0.9887
0.2	0.4	0.45	0.8	0.9661	0.9887
0.2	0.4	0.5	0.8	0.9661	0.9887
0.2	0.45	0.5	0.8	0.9661	0.9887
0.2	0.3	0.35	0.85	0.9661	0.9887
0.2	0.3	0.4	0.85	0.9661	0.9887
0.2	0.3	0.45	0.85	0.9661	0.9887
0.2	0.3	0.5	0.85	0.9661	0.9887
0.2	0.35	0.4	0.85	0.9661	0.9887
0.2	0.35	0.45	0.85	0.9661	0.9887
0.2	0.35	0.5	0.85	0.9661	0.9887
0.2	0.4	0.45	0.85	0.9661	0.9887
0.2	0.4	0.5	0.85	0.9661	0.9887
0.2	0.45	0.5	0.85	0.9661	0.9887
0.2	0.3	0.35	0.9	0.9661	0.9887
0.2	0.3	0.4	0.9	0.9661	0.9887
0.2	0.3	0.45	0.9	0.9661	0.9887
0.2	0.3	0.5	0.9	0.9661	0.9887
0.2	0.35	0.4	0.9	0.9661	0.9887
0.2	0.35	0.45	0.9	0.9661	0.9887
0.2	0.35	0.5	0.9	0.9661	0.9887
0.2	0.4	0.45	0.9	0.9661	0.9887
0.2	0.4	0.5	0.9	0.9661	0.9887
0.2	0.45	0.5	0.9	0.9661	0.9887
0.2	0.3	0.35	0.95	0.9661	0.9887
0.2	0.3	0.4	0.95	0.9661	0.9887
0.2	0.3	0.45	0.95	0.9661	0.9887
0.2	0.3	0.5	0.95	0.9661	0.9887
0.2	0.35	0.4	0.95	0.9661	0.9887
0.2	0.35	0.45	0.95	0.9661	0.9887
0.2	0.35	0.5	0.95	0.9661	0.9887
0.2	0.4	0.45	0.95	0.9661	0.9887
0.2	0.4	0.5	0.95	0.9661	0.9887
0.2	0.45	0.5	0.95	0.9661	0.9887
0.2	0.25	0.35	0.8	0.966	0.9888
0.2	0.25	0.35	0.85	0.966	0.9888
0.2	0.25	0.35	0.9	0.966	0.9888
0.2	0.25	0.35	0.95	0.966	0.9888
0.2	0.25	0.3	0.8	0.966	0.9887
0.2	0.25	0.3	0.85	0.966	0.9887
0.2	0.25	0.3	0.9	0.966	0.9887
0.2	0.25	0.3	0.95	0.966	0.9887
0.2	0.25	0.4	0.8	0.9659	0.9888
0.2	0.25	0.45	0.8	0.9659	0.9888
0.2	0.25	0.5	0.8	0.9659	0.9888
0.2	0.25	0.4	0.85	0.9659	0.9888
0.2	0.25	0.45	0.85	0.9659	0.9888
0.2	0.25	0.5	0.85	0.9659	0.9888
0.2	0.25	0.4	0.9	0.9659	0.9888
0.2	0.25	0.45	0.9	0.9659	0.9888
0.2	0.25	0.5	0.9	0.9659	0.9888
0.2	0.25	0.4	0.95	0.9659	0.9888
0.2	0.25	0.45	0.95	0.9659	0.9888
0.2	0.25	0.5	0.95	0.9659	0.9888
0.1	0.3	0.4	0.75	0.9653	0.9874
0.1	0.3	0.45	0.75	0.9653	0.9874
0.1	0.3	0.5	0.75	0.9653	0.9874
0.1	0.25	0.3	0.75	0.9653	0.9872
0.1	0.3	0.35	0.75	0.9653	0.9872
0.1	0.45	0.5	0.75	0.9652	0.9877
0.1	0.4	0.45	0.75	0.9652	0.9875
0.1	0.4	0.5	0.75	0.9652	0.9875
0.1	0.25	0.35	0.75	0.9652	0.9873
0.1	0.25	0.4	0.75	0.9652	0.9873
0.1	0.25	0.45	0.75	0.9652	0.9873
0.1	0.25	0.5	0.75	0.9652	0.9873
0.1	0.35	0.4	0.75	0.9652	0.9873
0.1	0.35	0.45	0.75	0.9652	0.9873
0.1	0.35	0.5	0.75	0.9652	0.9873
0.1	0.2	0.3	0.75	0.9652	0.987
0.1	0.2	0.35	0.75	0.9651	0.9871
0.1	0.2	0.4	0.75	0.9651	0.9871
0.1	0.2	0.45	0.75	0.9651	0.9871
0.1	0.2	0.5	0.75	0.9651	0.9871
0.2	0.45	0.5	0.75	0.965	0.9885
0.15	0.4	0.45	0.75	0.965	0.9881
0.15	0.4	0.5	0.75	0.965	0.9881
0.15	0.25	0.3	0.75	0.965	0.9879
0.15	0.3	0.35	0.75	0.965	0.9878
0.15	0.3	0.4	0.75	0.965	0.9878
0.15	0.3	0.45	0.75	0.965	0.9878
0.15	0.3	0.5	0.75	0.965	0.9878
0.2	0.25	0.35	0.75	0.9649	0.9886
0.2	0.3	0.35	0.75	0.9649	0.9886
0.2	0.3	0.4	0.75	0.9649	0.9886
0.2	0.3	0.45	0.75	0.9649	0.9886
0.2	0.3	0.5	0.75	0.9649	0.9886
0.2	0.25	0.3	0.75	0.9649	0.9885
0.2	0.4	0.45	0.75	0.9649	0.9885
0.2	0.4	0.5	0.75	0.9649	0.9885
0.15	0.35	0.4	0.75	0.9649	0.9881
0.15	0.35	0.45	0.75	0.9649	0.9881
0.15	0.35	0.5	0.75	0.9649	0.9881
0.15	0.45	0.5	0.75	0.9649	0.9881
0.15	0.25	0.35	0.75	0.9649	0.9879
0.2	0.25	0.4	0.75	0.9648	0.9886
0.2	0.25	0.45	0.75	0.9648	0.9886
0.2	0.25	0.5	0.75	0.9648	0.9886
0.2	0.35	0.4	0.75	0.9648	0.9886
0.2	0.35	0.45	0.75	0.9648	0.9886
0.2	0.35	0.5	0.75	0.9648	0.9886
0.15	0.25	0.4	0.75	0.9648	0.988
0.15	0.25	0.45	0.75	0.9648	0.988
0.15	0.25	0.5	0.75	0.9648	0.988
0.15	0.2	0.3	0.75	0.9648	0.9875
0.15	0.2	0.35	0.75	0.9647	0.9876
0.15	0.2	0.4	0.75	0.9647	0.9876
0.15	0.2	0.45	0.75	0.9647	0.9876
0.15	0.2	0.5	0.75	0.9647	0.9876
0.25	0.3	0.35	0.75	0.9645	0.9889
0.25	0.3	0.35	0.8	0.9645	0.9889
0.25	0.3	0.35	0.85	0.9645	0.9889
0.25	0.3	0.35	0.9	0.9645	0.9889
0.25	0.3	0.35	0.95	0.9645	0.9889
0.25	0.4	0.45	0.75	0.9645	0.9888
0.25	0.4	0.5	0.75	0.9645	0.9888
0.25	0.45	0.5	0.75	0.9645	0.9888
0.25	0.4	0.45	0.8	0.9645	0.9888
0.25	0.4	0.5	0.8	0.9645	0.9888
0.25	0.45	0.5	0.8	0.9645	0.9888
0.25	0.4	0.45	0.85	0.9645	0.9888
0.25	0.4	0.5	0.85	0.9645	0.9888
0.25	0.45	0.5	0.85	0.9645	0.9888
0.25	0.4	0.45	0.9	0.9645	0.9888
0.25	0.4	0.5	0.9	0.9645	0.9888
0.25	0.45	0.5	0.9	0.9645	0.9888
0.25	0.4	0.45	0.95	0.9645	0.9888
0.25	0.4	0.5	0.95	0.9645	0.9888
0.25	0.45	0.5	0.95	0.9645	0.9888
0.25	0.3	0.4	0.75	0.9644	0.9889
0.25	0.3	0.45	0.75	0.9644	0.9889
0.25	0.3	0.5	0.75	0.9644	0.9889
0.25	0.35	0.4	0.75	0.9644	0.9889
0.25	0.35	0.45	0.75	0.9644	0.9889
0.25	0.35	0.5	0.75	0.9644	0.9889
0.25	0.3	0.4	0.8	0.9644	0.9889
0.25	0.3	0.45	0.8	0.9644	0.9889
0.25	0.3	0.5	0.8	0.9644	0.9889
0.25	0.35	0.4	0.8	0.9644	0.9889
0.25	0.35	0.45	0.8	0.9644	0.9889
0.25	0.35	0.5	0.8	0.9644	0.9889
0.25	0.3	0.4	0.85	0.9644	0.9889
0.25	0.3	0.45	0.85	0.9644	0.9889
0.25	0.3	0.5	0.85	0.9644	0.9889
0.25	0.35	0.4	0.85	0.9644	0.9889
0.25	0.35	0.45	0.85	0.9644	0.9889
0.25	0.35	0.5	0.85	0.9644	0.9889
0.25	0.3	0.4	0.9	0.9644	0.9889
0.25	0.3	0.45	0.9	0.9644	0.9889
0.25	0.3	0.5	0.9	0.9644	0.9889
0.25	0.35	0.4	0.9	0.9644	0.9889
0.25	0.35	0.45	0.9	0.9644	0.9889
0.25	0.35	0.5	0.9	0.9644	0.9889
0.25	0.3	0.4	0.95	0.9644	0.9889
0.25	0.3	0.45	0.95	0.9644	0.9889
0.25	0.3	0.5	0.95	0.9644	0.9889
0.25	0.35	0.4	0.95	0.9644	0.9889
0.25	0.35	0.45	0.95	0.9644	0.9889
0.25	0.35	0.5	0.95	0.9644	0.9889
0.1	0.25	0.35	0.7	0.9641	0.9873
0.1	0.3	0.4	0.7	0.9641	0.9873
0.1	0.3	0.45	0.7	0.9641	0.9873
0.1	0.3	0.5	0.7	0.9641	0.9873
0.1	0.35	0.4	0.7	0.9641	0.9872
0.1	0.35	0.45	0.7	0.9641	0.9872
0.1	0.35	0.5	0.7	0.9641	0.9872
0.1	0.25	0.3	0.7	0.9641	0.9871
0.1	0.3	0.35	0.7	0.9641	0.9871
0.2	0.3	0.35	0.7	0.964	0.9884
0.2	0.4	0.45	0.7	0.964	0.9883
0.2	0.4	0.5	0.7	0.964	0.9883
0.2	0.45	0.5	0.7	0.964	0.9883
0.2	0.25	0.3	0.7	0.964	0.9882
0.1	0.45	0.5	0.7	0.964	0.9876
0.1	0.4	0.45	0.7	0.964	0.9874
0.1	0.4	0.5	0.7	0.964	0.9874
0.1	0.25	0.4	0.7	0.964	0.9873
0.1	0.25	0.45	0.7	0.964	0.9873
0.1	0.25	0.5	0.7	0.964	0.9873
0.1	0.2	0.3	0.7	0.964	0.9869
0.25	0.4	0.45	0.7	0.9639	0.9886
0.25	0.4	0.5	0.7	0.9639	0.9886
0.25	0.45	0.5	0.7	0.9639	0.9886
0.2	0.25	0.35	0.7	0.9639	0.9884
0.2	0.25	0.4	0.7	0.9639	0.9884
0.2	0.25	0.45	0.7	0.9639	0.9884
0.2	0.25	0.5	0.7	0.9639	0.9884
0.2	0.3	0.4	0.7	0.9639	0.9884
0.2	0.3	0.45	0.7	0.9639	0.9884
0.2	0.3	0.5	0.7	0.9639	0.9884
0.2	0.35	0.4	0.7	0.9639	0.9884
0.2	0.35	0.45	0.7	0.9639	0.9884
0.2	0.35	0.5	0.7	0.9639	0.9884
0.15	0.4	0.45	0.7	0.9639	0.9879
0.15	0.4	0.5	0.7	0.9639	0.9879
0.1	0.2	0.35	0.7	0.9639	0.9871
0.25	0.3	0.35	0.7	0.9638	0.9887
0.25	0.3	0.4	0.7	0.9638	0.9887
0.25	0.3	0.45	0.7	0.9638	0.9887
0.25	0.3	0.5	0.7	0.9638	0.9887
0.25	0.35	0.4	0.7	0.9638	0.9887
0.25	0.35	0.45	0.7	0.9638	0.9887
0.25	0.35	0.5	0.7	0.9638	0.9887
0.15	0.35	0.4	0.7	0.9638	0.988
0.15	0.35	0.45	0.7	0.9638	0.988
0.15	0.35	0.5	0.7	0.9638	0.988
0.15	0.45	0.5	0.7	0.9638	0.9879
0.15	0.25	0.3	0.7	0.9638	0.9878
0.15	0.25	0.35	0.7	0.9638	0.9878
0.15	0.3	0.35	0.7	0.9638	0.9877
0.15	0.3	0.4	0.7	0.9638	0.9877
0.15	0.3	0.45	0.7	0.9638	0.9877
0.15	0.3	0.5	0.7	0.9638	0.9877
0.1	0.2	0.4	0.7	0.9638	0.9871
0.1	0.2	0.45	0.7	0.9638	0.9871
0.1	0.2	0.5	0.7	0.9638	0.9871
0.15	0.25	0.4	0.7	0.9637	0.9879
0.15	0.25	0.45	0.7	0.9637	0.9879
0.15	0.25	0.5	0.7	0.9637	0.9879
0.15	0.2	0.35	0.7	0.9636	0.9875
0.15	0.2	0.3	0.7	0.9636	0.9874
0.15	0.2	0.4	0.7	0.9635	0.9875
0.15	0.2	0.45	0.7	0.9635	0.9875
0.15	0.2	0.5	0.7	0.9635	0.9875
0.3	0.45	0.5	0.7	0.9634	0.9886
0.3	0.45	0.5	0.75	0.9634	0.9886
0.3	0.45	0.5	0.8	0.9634	0.9886
0.3	0.45	0.5	0.85	0.9634	0.9886
0.3	0.45	0.5	0.9	0.9634	0.9886
0.3	0.45	0.5	0.95	0.9634	0.9886
0.3	0.35	0.4	0.7	0.9633	0.9887
0.3	0.35	0.45	0.7	0.9633	0.9887
0.3	0.35	0.5	0.7	0.9633	0.9887
0.3	0.35	0.4	0.75	0.9633	0.9887
0.3	0.35	0.45	0.75	0.9633	0.9887
0.3	0.35	0.5	0.75	0.9633	0.9887
0.3	0.35	0.4	0.8	0.9633	0.9887
0.3	0.35	0.45	0.8	0.9633	0.9887
0.3	0.35	0.5	0.8	0.9633	0.9887
0.3	0.35	0.4	0.85	0.9633	0.9887
0.3	0.35	0.45	0.85	0.9633	0.9887
0.3	0.35	0.5	0.85	0.9633	0.9887
0.3	0.35	0.4	0.9	0.9633	0.9887
0.3	0.35	0.45	0.9	0.9633	0.9887
0.3	0.35	0.5	0.9	0.9633	0.9887
0.3	0.35	0.4	0.95	0.9633	0.9887
0.3	0.35	0.45	0.95	0.9633	0.9887
0.3	0.35	0.5	0.95	0.9633	0.9887
0.3	0.4	0.45	0.7	0.9632	0.9886
0.3	0.4	0.5	0.7	0.9632	0.9886
0.3	0.4	0.45	0.75	0.9632	0.9886
0.3	0.4	0.5	0.75	0.9632	0.9886
0.3	0.4	0.45	0.8	0.9632	0.9886
0.3	0.4	0.5	0.8	0.9632	0.9886
0.3	0.4	0.45	0.85	0.9632	0.9886
0.3	0.4	0.5	0.85	0.9632	0.9886
0.3	0.4	0.45	0.9	0.9632	0.9886
0.3	0.4	0.5	0.9	0.9632	0.9886
0.3	0.4	0.45	0.95	0.9632	0.9886
0.3	0.4	0.5	0.95	0.9632	0.9886
0.35	0.45	0.5	0.7	0.9619	0.9889
0.35	0.45	0.5	0.75	0.9619	0.9889
0.35	0.45	0.5	0.8	0.9619	0.9889
0.35	0.45	0.5	0.85	0.9619	0.9889
0.35	0.45	0.5	0.9	0.9619	0.9889
0.35	0.45	0.5	0.95	0.9619	0.9889
0.35	0.4	0.45	0.7	0.9618	0.9889
0.35	0.4	0.5	0.7	0.9618	0.9889
0.35	0.4	0.45	0.75	0.9618	0.9889
0.35	0.4	0.5	0.75	0.9618	0.9889
0.35	0.4	0.45	0.8	0.9618	0.9889
0.35	0.4	0.5	0.8	0.9618	0.9889
0.35	0.4	0.45	0.85	0.9618	0.9889
0.35	0.4	0.5	0.85	0.9618	0.9889
0.35	0.4	0.45	0.9	0.9618	0.9889
0.35	0.4	0.5	0.9	0.9618	0.9889
0.35	0.4	0.45	0.95	0.9618	0.9889
0.35	0.4	0.5	0.95	0.9618	0.9889
0.4	0.45	0.5	0.7	0.9608	0.989
0.4	0.45	0.5	0.75	0.9608	0.989
0.4	0.45	0.5	0.8	0.9608	0.989
0.4	0.45	0.5	0.85	0.9608	0.989
0.4	0.45	0.5	0.9	0.9608	0.989
0.4	0.45	0.5	0.95	0.9608	0.989
