# Supplementary material for: Deep learning-based six-type classifier for lung cancer and mimics from histopathological whole slide images: a retrospective study
Source: BMC Med. 2021 Mar 29;19:80. doi: 10.1186/s12916-021-01953-2 (PMC8006383; doi:10.1186/s12916-021-01953-2)
Supplement: Supplementary file 3 — Additional file 3: Table S2. TCGA image data of 422 lung samples used in this study. [file 12916_2021_1953_MOESM3_ESM.xlsx]

## Sheet: Supplementary materials - Table
Table S2. TCGA image data of 422 lung samples used in this studay
WSI_Name	True_Label	Pred_Label	Consistent
TCGA-05-4396-01A-01-BS1.LUADdc290a-7c12-4b59-8e5f-0b13fb7dbf2d	LUAD	LUSC	No
TCGA-05-4396-01A-02-BS2.23cf2a72-6fe5-4fb4-91e8-fd855bfce541	LUAD	LUSC	No
TCGA-05-4403-01A-01-TS1.4ea11b71-999c-4073-ab56-c6da0eb310f8	LUAD	LUAD	Yes
TCGA-18-3408-11A-01-TS1	NL	NL	Yes
TCGA-18-3409-11A-01-BS1	NL	NL	Yes
TCGA-18-3410-11A-01-BS1	NL	LUSC	No
TCGA-18-3415-11A-01-BS1	NL	NL	Yes
TCGA-18-3415-11A-01-TS1	NL	NL	Yes
TCGA-18-3416-01A-01-TS1.e4d21a40-2cd1-4591-a2f9-68c4fe9e6a7f	LUSC	LUSC	Yes
TCGA-18-3416-01Z-00-DX1.EDAD3DEB-8A86-4F34-82EC-6691BFDE900D	LUSC	LUSC	Yes
TCGA-18-3416-11A-01-TS1	NL	NL	Yes
TCGA-18-3417-01Z-00-DX1.B424DA03-9007-4FD0-9A92-BCB40319711C	LUSC	LUSC	Yes
TCGA-18-3421-01Z-00-DX1.3777597A-8B36-48A9-B950-C8233392A6D5	LUSC	LUSC	Yes
TCGA-18-4086-11A-01-BS1	NL	NL	Yes
TCGA-18-4086-11A-01-TS1	NL	NL	Yes
TCGA-18-4721-11A-01-TS1	NL	LUAD	No
TCGA-18-5592-11A-01-TS1	NL	LUSC	No
TCGA-18-5595-01Z-00-DX1.75235488-2F6F-42CE-8D7D-0E9A360E1C61	LUSC	LUSC	Yes
TCGA-18-5595-11A-01-TS1	NL	LUAD	No
TCGA-21-5783-01Z-00-DX1.3FAB28DF-5748-42D5-8257-3D440C4FB5FB	LUSC	LUSC	Yes
TCGA-22-0940-01Z-00-DX1.775CB101-6A55-40DD-B19F-7BFCA7820F5F	LUSC	LUSC	Yes
TCGA-22-1011-01Z-00-DX1.A67E3D3F-4B94-4335-8199-03B7CB75608E	LUSC	LUSC	Yes
TCGA-22-1012-01Z-00-DX1.053F81FA-F91A-42B0-8F12-CD2495FA9E99	LUSC	LUSC	Yes
TCGA-22-1017-01Z-00-DX1.9562FE79-A261-42D3-B394-F3E0E2FF7DDA	LUSC	LUSC	Yes
TCGA-22-4594-01A-01-BS1.4d34d634-a274-4827-8390-474b4dc1caaa	LUSC	LUSC	Yes
TCGA-22-4595-11A-01-BS1	NL	LUSC	No
TCGA-22-4599-11A-01-BS1	NL	NL	Yes
TCGA-22-4601-11A-01-TS1	NL	NL	Yes
TCGA-22-4604-11A-01-BS1	NL	NL	Yes
TCGA-22-4604-11A-01-TS1	NL	NL	Yes
TCGA-22-4605-11A-01-BS1	NL	NL	Yes
TCGA-22-4605-11A-01-TS1	NL	NL	Yes
TCGA-22-4609-01A-01-BS1.57024670-5257-47d4-b230-a7b19742f226	LUSC	LUSC	Yes
TCGA-22-4609-01Z-00-DX1.35112DF6-5AD4-4EF5-8D00-41AEED41C246	LUSC	LUSC	Yes
TCGA-22-4609-11A-01-BS1	NL	NL	Yes
TCGA-22-4613-11A-01-BS1	NL	LUSC	No
TCGA-22-5473-01Z-00-DX1.C452FE31-443B-43AE-A5FA-451DF0127F8F	LUSC	LUSC	Yes
TCGA-22-5478-01Z-00-DX1.6368788A-96D5-499B-A199-89BF1413AE43	LUSC	LUSC	Yes
TCGA-22-5479-01Z-00-DX1.3DCD4654-459D-4046-87C3-E59C61A1E7FA	LUSC	LUSC	Yes
TCGA-22-5481-01Z-00-DX1.6BB77BD0-92FF-43FF-A86C-9EF41B2921DA	LUSC	LUSC	Yes
TCGA-22-5482-11A-01-TS1	NL	NL	Yes
TCGA-22-5483-01Z-00-DX1.79EF4B70-4703-4FF1-81CA-20014A932437	LUSC	LUSC	Yes
TCGA-22-A5C4-01Z-00-DX1.54058689-5CA5-4F92-B18A-86208C24C87D	LUSC	LUSC	Yes
TCGA-33-4532-11A-01-BS1	NL	LUSC	No
TCGA-33-4538-01Z-00-DX4.038eb76c-beff-46f0-b0bb-b5c951305b52	LUSC	LUSC	Yes
TCGA-33-4538-01Z-00-DX6.4eef2215-0a0e-478d-81be-207d566e8788	LUSC	LUSC	Yes
TCGA-33-4547-01Z-00-DX1.7009df06-03f9-497a-b7bd-f8ef4244d152	LUSC	LUSC	Yes
TCGA-33-4547-11A-01-TS1	NL	NL	Yes
TCGA-33-4583-01Z-00-DX5	NL	NL	Yes
TCGA-33-4583-11A-01-TS1	NL	NL	Yes
TCGA-33-4586-01Z-00-DX2.a9798fe4-8db9-41d7-8d00-eb2a9eef1bc0	LUSC	LUSC	Yes
TCGA-33-4589-11A-01-BS1	NL	NL	Yes
TCGA-33-4589-11A-01-TS1	NL	LUAD	No
TCGA-33-6737-11A-01-TS1	NL	SCLC	No
TCGA-33-6738-01Z-00-DX5.4af96952-d323-4d2e-9871-e590b7c5f59d	LUSC	LUAD	No
TCGA-33-A5GW-01Z-00-DX2.8E12990B-CA60-4C94-9309-9A0DA6C63588	LUSC	LUSC	Yes
TCGA-33-AAS8-01Z-00-DX1.774A64E2-17E4-468C-BFE9-85F0D4F52D0E	LUSC	LUSC	Yes
TCGA-33-AASB-01Z-00-DX1.7AAF5628-3B4D-4230-8375-AB1A51054466	LUSC	LUSC	Yes
TCGA-33-AASL-01Z-00-DX1.B6BE8062-EFB3-4615-8F9A-52E2C6D4617F	LUSC	LUSC	Yes
TCGA-34-2604-01Z-00-DX1.C04E4FF6-6E62-432D-AD1E-D0ALUADAA66875	LUSC	LUSC	Yes
TCGA-34-2605-11A-01-BS1	NL	NL	Yes
TCGA-34-2605-11A-01-TS1	NL	NL	Yes
TCGA-34-5929-01Z-00-DX1.a461aed7-0ba9-44dc-8f5b-941cb57aa855	LUSC	LUSC	Yes
TCGA-34-8454-11A-01-TS1	NL	NL	Yes
TCGA-34-8456-11A-01-TS1	NL	NL	Yes
TCGA-37-3783-01Z-00-DX1	NL	NL	Yes
TCGA-37-A5EN-01Z-00-DX1.C389C26A-2B88-4DCA-9B32-FEECDFFC35A6	LUSC	LUSC	Yes
TCGA-38-4625-11A-01-BS1	NL	NL	Yes
TCGA-38-4625-11A-01-TS1	NL	LUAD	No
TCGA-38-4627-11A-01-TS1	NL	LUSC	No
TCGA-38-4628-01Z-00-DX1.eee4f100-142f-4d9c-8e38-b16aab123413	LUAD	LUAD	Yes
TCGA-38-4628-11A-01-BS1	NL	LUSC	No
TCGA-38-4630-11A-01-BS1	NL	NL	Yes
TCGA-38-4630-11A-01-TS1	NL	NL	Yes
TCGA-38-4631-01Z-00-DX1.5e0c873a-9c4c-4e0b-bf2e-e3cd8b760761	LUAD	LUSC	No
TCGA-38-4631-11A-01-BS1	NL	NL	Yes
TCGA-38-4631-11A-01-TS1	NL	NL	Yes
TCGA-38-4632-01Z-00-DX1.5E05F85C-53BC-4280-8E7F-8B9DECEF849F	LUAD	LUSC	No
TCGA-38-4632-11A-01-BS1	NL	LUAD	No
TCGA-38-7271-01Z-00-DX1	NL	NL	Yes
TCGA-39-5040-01Z-00-DX1.F314DFF3-AEBE-4171-8F04-5D2A61FDE208	LUSC	LUSC	Yes
TCGA-43-2576-11A-01-TS1	NL	NL	Yes
TCGA-43-2578-11A-01-BS1	NL	NL	Yes
TCGA-43-3394-01A-01-BS1.b56528fa-5cb2-4769-ba79-c3f091d3ced3	LUSC	LUAD	No
TCGA-43-3394-11A-01-TS1	NL	LUAD	No
TCGA-43-3920-01Z-00-DX1.33ab7101-e3e6-4156-9c16-efae940c8156	LUSC	LUSC	Yes
TCGA-43-5668-01A-01-BS1.3883e3ab-916c-4045-aa2a-c8bd446f63cc	LUSC	LUSC	Yes
TCGA-43-5668-01Z-00-DX1.0d024872-fbcc-4e91-948b-LUADc96a00d5eb	LUSC	LUSC	Yes
TCGA-43-5668-11A-01-TS1	NL	LUSC	No
TCGA-43-5670-01Z-00-DX1.1b5d262e-1f39-4f6f-883c-52101b57791f	LUSC	LUSC	Yes
TCGA-43-6143-01A-01-TS1.6716067a-f179-46cf-8d38-7f7cd8b25d5d	LUSC	LUSC	Yes
TCGA-43-6143-01Z-00-DX1.52d974a8-3f07-4e7f-8d3f-5d47f321298c	LUSC	LUSC	Yes
TCGA-43-6143-11A-01-TS1	NL	NL	Yes
TCGA-43-6647-01A-01-TS1.f8dfefc5-8e89-462b-81cb-53e8b85bf85b	LUSC	LUSC	Yes
TCGA-43-6770-11A-01-TS1.7f0194e6-56a3-4289-ae27-8c39c878e220	LUSC	LUSC	Yes
TCGA-43-6771-01A-01-BS1.5851788a-d535-4bab-8e8c-bf1ef8408a2b	LUSC	LUSC	Yes
TCGA-43-6771-01A-01-TS1.8e662698-6d0f-4ec5-8389-0053cb008442	LUSC	LUSC	Yes
TCGA-43-6771-11A-01-TS1	NL	NL	Yes
TCGA-43-7658-11A-01-TS1	NL	NL	Yes
TCGA-43-8115-01Z-00-DX1.1CFF45F8-6155-498C-AA52-269E6547FE0D	LUSC	LUSC	Yes
TCGA-43-A475-01Z-00-DX1.48694B33-6070-4D6E-9CE4-BDEF072500A1	LUSC	LUSC	Yes
TCGA-43-A56U-01Z-00-DX1.B60C921A-4EE4-4CAE-9E55-311C7D2DA9E4	LUSC	LUSC	Yes
TCGA-43-A56V-01Z-00-DX1.AA93FE03-FA7D-42C4-A118-B98C2400D9DA	LUSC	LUSC	Yes
TCGA-44-2655-11A-01-TS1	NL	NL	Yes
TCGA-44-2657-01Z-00-DX1.b7f608bd-2381-40a2-a757-ca4648a7de8a	LUAD	LUAD	Yes
TCGA-44-2659-01A-01-TS1.aa08e4c2-8d1c-4662-a07e-475a24b082b5	LUAD	LUAD	Yes
TCGA-44-2661-01A-01-TS1.72c6763d-5fd9-46a0-b7e3-a9b62076631e	LUAD	LUAD	Yes
TCGA-44-2661-01Z-00-DX1.20cfa0f8-e3ca-4c26-9dfe-b9d416cd94b1	LUAD	LUAD	Yes
TCGA-44-2662-11A-01-TS1	NL	LUAD	No
TCGA-44-2665-01B-06-BS6.E848C4F0-289E-4B62-8464-ELUADA2DA5BC39	LUAD	LUSC	No
TCGA-44-2666-01A-04-TS4.F553FEE4-8C86-411A-B014-8DF612224CCA	LUAD	LUAD	Yes
TCGA-44-2666-01B-01-BS1.337BB968-D31C-408D-8A70-D24D0F9EF35F	LUAD	LUAD	Yes
TCGA-44-3396-01Z-00-DX1.187b0a68-ad51-4fcd-819c-b74a8599dbe9	LUAD	LUSC	No
TCGA-44-3917-01A-01-TS1.3de456a8-3c51-465f-a00a-1c3c9d33604d	LUAD	LUAD	Yes
TCGA-44-6145-11A-01-TS1	NL	NL	Yes
TCGA-44-3918-01Z-00-DX1.6da70a8b-6307-423a-9d2d-380c16962855	LUAD	LUSC	No
TCGA-44-5645-01B-03-BS3.817AA505-ABFD-412E-8DD7-69D50A7E9BA9	LUAD	LUAD	Yes
TCGA-44-5645-01Z-00-DX1.8b0d89d7-7849-49a6-a2f5-a8faf2c5aab4	LUAD	LUAD	Yes
TCGA-44-6146-01A-03-TSC.4A868B18-F1BA-4035-B6FE-9B9A23E32398	LUAD	LUAD	Yes
TCGA-44-6146-01B-03-BS3.CAA4A154-72D4-4A13-8999-674D5558BD09	LUAD	LUAD	Yes
TCGA-44-6146-11A-01-TS1	NL	NL	Yes
TCGA-44-6147-01B-04-BS4.54DF2F7F-5091-491B-97A7-B8F7E88800CE	LUAD	LUSC	No
TCGA-44-6147-01B-06-BS6.74FLUAD41A-3A9C-4821-9BB9-63985D835F30	LUAD	LUSC	No
TCGA-44-6147-11A-01-TS1	NL	NL	Yes
TCGA-44-6148-01A-01-BS1.9d9de45e-0870-4e9a-941d-701a231b2301	LUAD	LUAD	Yes
TCGA-44-6148-01Z-00-DX1.94c29c83-1085-458f-a0c9-3ffa8592cb98	LUAD	LUAD	Yes
TCGA-44-6775-01A-01-TS1.18c0ffa9-7bed-44a2-8ab5-90e87bee79ef	LUAD	LUAD	Yes
TCGA-44-6775-01C-01-BS1.73DE5DC4-93DD-45B9-A12B-69FFFEE1269C	LUAD	LUAD	Yes
TCGA-44-6775-01C-02-BS2.86546881-8F51-458E-8E1D-6B9943A5DF85	LUAD	LUAD	Yes
TCGA-44-6775-11A-01-TS1	NL	NL	Yes
TCGA-44-6776-11A-01-TS1	NL	NL	Yes
TCGA-44-6777-01A-01-TS1.5ab793ed-3c0a-45d5-8774-64de0fa7684c	LUAD	LUAD	Yes
TCGA-44-6778-11A-01-TS1	NL	NL	Yes
TCGA-44-7659-01A-01-BS1.644c216c-1d56-448c-9cb2-afade812e5c1	LUAD	LUAD	Yes
TCGA-44-7659-01Z-00-DX1.818bf5b3-b4c1-4d23-a6ae-98d5015eb8c1	LUAD	LUAD	Yes
TCGA-44-7661-01A-01-TS1.14c225d1-8485-42d1-aaa7-363ee9d26887	LUAD	LUSC	No
TCGA-44-7661-11A-01-TS1	NL	NL	Yes
TCGA-44-7662-01Z-00-DX1.2f0b6cea-795a-40ad-93a9-319858e6fb3b	LUAD	LUAD	Yes
TCGA-44-7662-11A-01-TS1	NL	NL	Yes
TCGA-44-7667-01Z-00-DX1.2be2e379-7368-4fa7-a619-LUADe84febecb3	LUAD	LUSC	No
TCGA-44-7667-11A-01-TS1	NL	NL	Yes
TCGA-44-7669-01A-01-BS1.554eb3d8-6LUAD6-4a72-a761-ee67021ce97f	LUAD	LUSC	No
TCGA-44-7670-01Z-00-DX1.2a981dd6-0063-438e-b20e-b180b16e2b23	LUAD	LUAD	Yes
TCGA-44-7670-11A-01-TS1	NL	NL	Yes
TCGA-44-7671-11A-01-TS1	NL	NL	Yes
TCGA-44-7672-01A-01-TS1.8abd3fe8-8915-45c9-9bf5-9e68238d51b1	LUAD	LUAD	Yes
TCGA-44-7672-11A-01-TS1	NL	NL	Yes
TCGA-44-8120-11A-01-TS1	NL	OP	No
TCGA-44-A47G-01Z-00-DX1.810F67EC-3A0C-4056-B736-3331A11412CC	LUAD	LUAD	Yes
TCGA-46-3765-01Z-00-DX1.f45e4e30-e60c-40e5-a0b7-4513c0c37fda	LUSC	LUSC	Yes
TCGA-46-3766-01Z-00-DX1.5870b2ed-78f0-4f68-b01e-2ef6d5353b57	LUSC	LUSC	Yes
TCGA-46-3767-01Z-00-DX1.1f1899f9-7d6e-438c-b7LUAD-701ea088734d	LUSC	LUSC	Yes
TCGA-46-6025-01A-01-BS1.f6e64dad-a9ab-46dc-a96b-a6249bd0fba0	LUSC	LUSC	Yes
TCGA-49-4486-01A-01-TS1.0022a845-3477-46c1-9af6-b840LUAD3aad1e	LUAD	LUAD	Yes
TCGA-49-4486-11A-01-TS1	NL	NL	Yes
TCGA-49-4488-11A-01-BS1	NL	NL	Yes
TCGA-49-4490-01Z-00-DX2.1b491bd7-60d2-40a6-96cd-01385bce2b0f	LUAD	LUAD	Yes
TCGA-49-4490-01Z-00-DX4.4e94aeb6-f616-4bdd-82bc-2ca2f2b5a5c4	LUAD	LUAD	Yes
TCGA-49-4490-01Z-00-DX5.feea87ff-61c6-465e-8b36-4803f6af3d62	LUAD	LUAD	Yes
TCGA-49-4490-11A-01-TS1	NL	NL	Yes
TCGA-49-4494-11A-01-BS1	NL	NL	Yes
TCGA-49-4501-01Z-00-DX1.9c4bf212-5e32-449e-8710-cf7a3594156e	LUAD	LUAD	Yes
TCGA-49-4501-11A-01-BS1	NL	NL	Yes
TCGA-49-4505-01Z-00-DX1.d49d603e-1f76-43a1-a803-9f2d6a6df715	LUAD	LUAD	Yes
TCGA-49-4505-01Z-00-DX4.623c4278-fc3e-4c80-bb4d-000e24fbb1c2	LUAD	LUAD	Yes
TCGA-49-4506-11A-01-TS1	NL	NL	Yes
TCGA-49-4507-01Z-00-DX1.1df4e286-ea89-4c38-ad53-a26e5b7b0402	LUAD	LUAD	Yes
TCGA-49-4507-11A-01-BS1	NL	NL	Yes
TCGA-49-4507-11A-01-TS1	NL	NL	Yes
TCGA-49-4512-11A-01-BS1	NL	NL	Yes
TCGA-49-4510-01Z-00-DX2.e0552b15-6bd7-4660-8a60-9edd0d638e7e	LUAD	LUAD	Yes
TCGA-49-4512-01Z-00-DX1.ced0bda8-f2d6-4bcb-b2d6-b122846a3079	LUAD	LUAD	Yes
TCGA-49-4512-01Z-00-DX3.2f6ec7bc-0dLUAD-4be0-95fe-4071a93a856f	LUAD	LUAD	Yes
TCGA-49-4512-01Z-00-DX4.5161fcf5-62a3-4f7d-8a55-9a24a7d70efb	LUAD	LUAD	Yes
TCGA-49-4512-01Z-00-DX7.1f758560-85e2-4cf9-a81a-317536d96bcc	LUAD	LUAD	Yes
TCGA-49-6743-01Z-00-DX4.5ea81023-1372-48ed-88a8-374e2394d7f7	LUAD	LUAD	Yes
TCGA-49-6743-11A-01-TS1	NL	NL	Yes
TCGA-49-6744-01Z-00-DX2.1982e585-65a4-4330-9140-ccabcdd106f8	LUAD	LUAD	Yes
TCGA-49-6744-11A-01-TS1	NL	NL	Yes
TCGA-49-6745-11A-01-TS1	NL	NL	Yes
TCGA-49-6767-11A-01-TS1	NL	NL	Yes
TCGA-49-AARE-01Z-00-DX1.3559B3A9-6699-472F-B731-1BD9F93EE82A	LUAD	LUSC	No
TCGA-49-AARO-01Z-00-DX1.FB8C82DC-F823-43CF-A8EA-1208C767AF54	LUAD	LUAD	Yes
TCGA-50-5930-11A-01-TS1	NL	NL	Yes
TCGA-50-5935-11A-01-TS1	NL	NL	Yes
TCGA-50-5936-11A-01-TS1	NL	NL	Yes
TCGA-50-5942-01Z-00-DX1.da1b1274-8740-4c79-adf9-25800913eafa	LUAD	LUAD	Yes
TCGA-50-6593-11A-01-TS1	NL	OP	No
TCGA-50-6673-11A-01-TS1	NL	NL	Yes
TCGA-50-7109-11A-01-TS1	NL	NL	Yes
TCGA-51-4079-01Z-00-DX1.111f7796-3797-4334-b543-918e374dbc22	LUSC	LUSC	Yes
TCGA-51-4079-11A-01-TS1	NL	NL	Yes
TCGA-51-4080-01Z-00-DX1.fd660ce3-3e30-4907-b54a-81002ec071f2	LUSC	LUSC	Yes
TCGA-51-4080-11A-01-BS1	NL	LUSC	No
TCGA-51-4081-11A-01-BS1	NL	NL	Yes
TCGA-51-4081-11A-01-TS1	NL	NL	Yes
TCGA-51-6867-01Z-00-DX1.5f3a0562-efbe-413f-8e13-9826aaefa298	LUSC	LUSC	Yes
TCGA-52-7811-01Z-00-DX1.7093a626-0e8f-4e4c-80c6-6cf32a2f725e	LUSC	LUSC	Yes
TCGA-53-7813-01Z-00-DX1.97c5eff3-ceeb-499b-b2e1-bcd3cd60c5e7	LUAD	LUAD	Yes
TCGA-55-1594-11A-01-TS1	NL	LUSC	No
TCGA-55-1595-11A-01-TS1	NL	LUAD	No
TCGA-55-6543-01A-01-TS1.610c1bda-86df-4f39-8621-ef0228f25ad1	LUAD	LUAD	Yes
TCGA-55-6969-11A-01-TS1	NL	NL	Yes
TCGA-55-6970-01Z-00-DX1.be042a9b-3eab-4b6c-9cd7-7486ffab037f	LUAD	LUSC	No
TCGA-55-6970-11A-01-TS1	NL	NL	Yes
TCGA-55-6971-11A-01-TS1	NL	NL	Yes
TCGA-55-6978-11A-01-TS1	NL	NL	Yes
TCGA-55-6979-11A-01-TS1	NL	NL	Yes
TCGA-55-6980-01Z-00-DX1.2f1d1858-42b9-4e3b-966d-2f3f429570a6	LUAD	LUAD	Yes
TCGA-55-6982-01Z-00-DX1.055aeec1-2fc1-4796-b5df-c159335e0300	LUAD	LUSC	No
TCGA-55-6984-01Z-00-DX1.d53e387a-9618-4486-98f3-a75604f25a7d	LUAD	LUAD	Yes
TCGA-55-6984-11A-01-TS1	NL	NL	Yes
TCGA-55-6985-01Z-00-DX1.428ad69e-c0ea-445e-8d38-fa2dab6eb81f	LUAD	LUSC	No
TCGA-55-6986-11A-01-TS1	NL	LUAD	No
TCGA-55-6987-01Z-00-DX1.0c52b721-2209-4818-af8f-b22d37e6e81e	LUAD	LUSC	No
TCGA-55-6987-11A-01-TS1	NL	NL	Yes
TCGA-55-7283-11A-01-TS1	NL	OP	No
TCGA-55-7570-01Z-00-DX1.9020ae67-cf60-4bLUAD-8c60-403c8891c4a3	LUAD	LUSC	No
TCGA-55-7573-11A-01-TS1	NL	NL	Yes
TCGA-55-7725-11A-01-TS1	NL	OP	No
TCGA-55-7728-11A-01-TS1	NL	NL	Yes
TCGA-55-8087-01Z-00-DX1.548f2800-8caf-4c0e-a7b5-6d3d28315d9c	LUAD	LUAD	Yes
TCGA-55-8097-01A-01-TS1.dbee3b58-4a20-4515-8f1f-b93d4b6aee45	LUAD	LUAD	Yes
TCGA-55-8204-01Z-00-DX1.30ba69f3-53f1-41cc-826c-20dce3cfe86b	LUAD	LUSC	No
TCGA-55-8299-01Z-00-DX1.6F652EC5-EBB8-499C-A66D-E0951FBFCAA2	LUAD	LUSC	No
TCGA-55-8505-01Z-00-DX1.D364C30D-BFB8-486B-A0D3-948FF8E90C3E	LUAD	LUAD	Yes
TCGA-55-8511-01Z-00-DX1.8EDFB05B-5B59-46EA-973C-1048B1E284D2	LUAD	LUSC	No
TCGA-55-8512-11A-01-TS1	NL	NL	Yes
TCGA-55-8614-01Z-00-DX1.043DE2B5-A453-4570-8830-99170450658C	LUAD	LUSC	No
TCGA-55-8616-01A-01-TS1.7a848b5b-1460-490b-8586-7084f535fb57	LUAD	LUAD	Yes
TCGA-55-8616-01Z-00-DX1.4F53B2AB-8221-4E67-80D2-7A8E3815B730	LUAD	LUAD	Yes
TCGA-55-A48X-01Z-00-DX1.A46C6373-8458-4D55-88C3-4C70A05F9F47	LUAD	LUAD	Yes
TCGA-55-A48Y-01A-01-TS1.7E687316-BAFB-47A4-90C6-35BCDDA253CD	LUAD	LUAD	Yes
TCGA-55-A48Y-01Z-00-DX1.D8735347-E060-439F-B5A1-1E47A958A392	LUAD	LUAD	Yes
TCGA-55-A492-01Z-00-DX1.31B23842-7F8B-4311-88DF-C51CB4F54AED	LUAD	LUAD	Yes
TCGA-55-A57B-01Z-00-DX1.8D3C7063-3AF6-4839-A656-F844EC0AF9DB	LUAD	LUSC	No
TCGA-56-1622-11A-01-TS1	NL	NL	Yes
TCGA-56-7221-01A-01-TS1.97c4d16d-5160-46LUAD-8f46-fdc32a5ed827	LUSC	LUSC	Yes
TCGA-56-7221-01Z-00-DX1.f897f1ee-2796-4183-9312-f47871383327	LUSC	LUSC	Yes
TCGA-56-7222-01Z-00-DX1.f932abe9-4f5c-46d8-908b-29669681d2db	LUSC	LUSC	Yes
TCGA-56-7579-11A-01-TS1	NL	NL	Yes
TCGA-56-7582-01Z-00-DX1.81e6c419-f6a1-49cf-9a83-7c1a679fbfc6	LUSC	LUSC	Yes
TCGA-56-7730-01Z-00-DX1.6f127663-c517-4b5d-99a6-a3cd314304b1	LUSC	LUSC	Yes
TCGA-56-8305-11A-01-TS1	NL	NL	Yes
TCGA-56-8308-01Z-00-DX1.48CAE02B-05B1-4681-B68C-DD32C414FD2D	LUSC	LUSC	Yes
TCGA-56-8308-11A-01-TS1	NL	NL	Yes
TCGA-56-8503-01Z-00-DX1.87FEB654-FC88-4CDA-8F52-LUADF0D9A19191	LUSC	LUSC	Yes
TCGA-56-8622-01Z-00-DX1.62B552C4-5CBE-4469-8DBB-E27497FF95F4	LUSC	LUSC	Yes
TCGA-56-8624-01Z-00-DX1.18DFDAB8-1701-4E15-9321-7D99CD15E4B0	LUSC	LUSC	Yes
TCGA-56-8629-01Z-00-DX1.6F79BFD6-36B0-46F4-918B-2F4FF083E3E3	LUSC	LUSC	Yes
TCGA-56-A49D-01Z-00-DX1.1ECF40A0-1490-42B3-8924-A80E4ED35F93	LUSC	LUSC	Yes
TCGA-56-A4BX-01Z-00-DX1.60E64193-473C-4220-9E38-0F5D952BD157	LUSC	LUSC	Yes
TCGA-56-A4BY-01Z-00-DX1.DCA0D153-7DB7-44FB-A87A-20931D36856A	LUSC	LUSC	Yes
TCGA-56-A4ZK-01Z-00-DX1.D6B1LUAD68-BF70-4C49-A5A1-233D6DA4AE27	LUSC	LUSC	Yes
TCGA-56-A5DS-01Z-00-DX1.952C8777-4B8F-415A-9D27-C155D1623A86	LUSC	LUSC	Yes
TCGA-56-A62T-01Z-00-DX1.05B9E747-DF22-4FFB-A79A-C023AB667CA0	LUSC	LUSC	Yes
TCGA-58-8386-01A-01-BS1.9bddd017-05d5-412f-a745-2c2532ff47ad	LUSC	LUSC	Yes
TCGA-58-8391-01A-01-BS1.2bbe6395-5405-415b-83d4-e2d9cc973c9a	LUSC	LUSC	Yes
TCGA-58-A46N-01Z-00-DX1.5D51252C-5294-4E40-ABB2-31C3BE1039F8	LUSC	LUSC	Yes
TCGA-60-2703-11A-01-BS1	NL	NL	Yes
TCGA-60-2703-11A-01-TS1	NL	LUAD	No
TCGA-60-2709-11A-01-BS1	NL	LUSC	No
TCGA-60-2710-01A-01-BS1.2e7e5a57-cb39-44d5-9342-1d0e3cfbaa84	LUSC	LUSC	Yes
TCGA-60-2711-11A-01-BS1	NL	NL	Yes
TCGA-60-2719-11A-01-TS1	NL	NL	Yes
TCGA-60-2724-11A-01-BS1	NL	NL	Yes
TCGA-60-2725-11A-01-BS1	NL	NL	Yes
TCGA-62-8398-01A-01-BS1.55b3186a-ceda-4e8c-8376-f78e67b6cfb2	LUAD	LUSC	No
TCGA-62-8398-11A-01-TS1	NL	OP	No
TCGA-62-A46V-01Z-00-DX1.631E54D0-9E57-4932-B4EF-81820E56A95B	LUAD	LUSC	No
TCGA-63-5131-01A-01-TS1.93fe90a7-97ec-47ab-9671-5734e941d838	LUSC	LUSC	Yes
TCGA-63-A5MH-01Z-00-DX1.596077FF-9CE1-4EA7-9BB6-222C69872CA4	LUSC	LUSC	Yes
TCGA-64-1676-01Z-00-DX1.3B8F1FLUAD-0FB2-45DE-AFA1-6ED451A4A61B	LUAD	LUSC	No
TCGA-64-1677-01Z-00-DX1.7720D42B-1F57-4C23-9BC5-87C456E7737B	LUAD	LUSC	No
TCGA-64-1679-01Z-00-DX1.f9fd24ef-d51c-4530-9fb5-e8a8f09dba73	LUAD	LUAD	Yes
TCGA-64-1681-01Z-00-DX1.fb0244f6-51a8-4da2-b45c-38d8e02edab7	LUAD	LUAD	Yes
TCGA-64-5775-01Z-00-DX1.9A338C1A-CDB6-41AF-B6D5-EDE608B5E3E1	LUAD	LUSC	No
TCGA-64-5778-01Z-00-DX1.96C39819-8A65-4651-BE83-39959F6FAD05	LUAD	LUAD	Yes
TCGA-66-2727-01Z-00-DX1.cab55166-3a9a-4f2e-9f7a-33859ab32d12	LUSC	LUSC	Yes
TCGA-66-2744-01Z-00-DX1.e67796a0-fc9e-4137-8cbf-fae91ea90a7c	LUSC	LUSC	Yes
TCGA-66-2753-01A-01-TS1.bcd556e9-43e4-40bf-a647-82ae8999fa80	LUSC	LUAD	No
TCGA-66-2754-11A-01-BS1	NL	NL	Yes
TCGA-66-2754-11A-01-TS1	NL	NL	Yes
TCGA-66-2755-01Z-00-DX1.ccc904f0-4cd3-44a5-8b68-7272f2a7558f	LUSC	LUSC	Yes
TCGA-66-2756-11A-01-BS1	NL	NL	Yes
TCGA-66-2756-11A-01-TS1	NL	LUAD	No
TCGA-66-2758-01Z-00-DX1.23611c66-bd21-47d1-abb0-2f3da38c377f	LUSC	LUSC	Yes
TCGA-66-2763-01Z-00-DX1.99bc6dec-4e57-45bb-8d94-4dc38657d852	LUSC	LUSC	Yes
TCGA-66-2767-01Z-00-DX1.7bcc7633-3e70-46e3-8689-542c23577ed1	LUSC	LUSC	Yes
TCGA-66-2770-01Z-00-DX1.c11eb894-06a2-4bd0-92da-70fe024b07f1	LUSC	LUSC	Yes
TCGA-66-2771-01Z-00-DX1.b84a28ec-2726-4386-9445-0f5ca351d985	LUSC	LUSC	Yes
TCGA-66-2771-11A-01-BS1	NL	NL	Yes
TCGA-66-2778-01Z-00-DX1.5806ab4d-fdde-45b6-a131-fd5f71bcde0b	LUSC	LUSC	Yes
TCGA-66-2781-01Z-00-DX1.ed9ff5b7-7c66-4bf7-bfb5-ca48b9e1a54e	LUSC	LUSC	Yes
TCGA-66-2783-01Z-00-DX1.34df2ea9-f8d8-448e-bd54-02364f434355	LUSC	LUSC	Yes
TCGA-66-2788-01Z-00-DX1.1a57324a-5b00-44ed-912d-9522d0141500	LUSC	LUSC	Yes
TCGA-66-2790-11A-01-BS1	NL	LUAD	No
TCGA-66-2791-01Z-00-DX1.7ae2b6ab-5284-4772-bc1e-fd608f70e583	LUSC	LUSC	Yes
TCGA-66-2792-01Z-00-DX1.988d556c-f65e-4cae-892d-4dfe046ea626	LUSC	LUSC	Yes
TCGA-67-3770-01Z-00-DX1.4C14BE72-905C-4AAE-B07A-6437D98A23FA	LUAD	LUAD	Yes
TCGA-67-3771-01Z-00-DX1.7B54D132-6AB7-4F2D-8BFF-33AFE83CF204	LUAD	LUSC	No
TCGA-67-3772-01Z-00-DX1.CB05C5CC-2801-4BB9-94A0-83E9005BCA2E	LUAD	LUAD	Yes
TCGA-67-3773-01Z-00-DX1.3E9DFC22-E962-4C18-BF5B-27EBEA089F5D	LUAD	LUSC	No
TCGA-67-4679-01B-01-BS1.d6a20cd8-c299-427b-83ee-095fae02e488	LUAD	LUAD	Yes
TCGA-67-6216-01Z-00-DX1.04da6a64-bd3a-48ed-bc99-d651e00a1aa4	LUAD	LUAD	Yes
TCGA-67-6217-01A-01-TS1.4365ca98-0e86-4898-bec9-9792657990d4	LUAD	LUAD	Yes
TCGA-68-7757-01Z-00-DX1.4eece254-a119-436a-af3c-fad8e8b7f74b	LUSC	LUSC	Yes
TCGA-68-8250-01Z-00-DX1.a8669a85-9262-4c37-b61c-ca7019a3677c	LUSC	LUSC	Yes
TCGA-69-7760-01A-01-TS1.884236b5-632f-4a00-a7d1-d6d51d84ccf6	LUAD	LUAD	Yes
TCGA-69-7760-01Z-00-DX1.7fc295e3-5bfc-4017-801c-491489d0eb34	LUAD	LUAD	Yes
TCGA-69-7765-01Z-00-DX1.LUAD389366-febb-488c-9190-fe00bc07cd20	LUAD	LUAD	Yes
TCGA-69-7973-01Z-00-DX1.aefb015a-cb51-425f-a80f-cd51091a0ee3	LUAD	LUSC	No
TCGA-69-8453-01Z-00-DX1.C472096B-95BA-42CD-ADEB-326C38F9DC95	LUAD	LUSC	No
TCGA-6A-AB49-01Z-00-DX1.FDF2EED7-57A3-4019-A382-21DED11780F6	LUSC	LUSC	Yes
TCGA-70-6722-01Z-00-DX1.2f8498bb-bbd9-4eae-bb9e-6fe939ca0551	LUSC	LUSC	Yes
TCGA-73-4658-11A-01-BS1	NL	NL	Yes
TCGA-73-4658-11A-01-TS1	NL	NL	Yes
TCGA-73-4662-01A-01-TS1.a2819e02-b49d-4b3a-891c-9579c82021c8	LUAD	LUAD	Yes
TCGA-73-4662-11A-01-TS1	NL	NL	Yes
TCGA-73-4666-11A-01-TS1	NL	NL	Yes
TCGA-73-4668-11A-01-TS1	NL	NL	Yes
TCGA-73-4675-11A-01-TS1	NL	NL	Yes
TCGA-73-4676-11A-01-BS1	NL	NL	Yes
TCGA-73-4676-11A-01-TS1	NL	LUAD	No
TCGA-73-4677-11A-01-TS1	NL	NL	Yes
TCGA-73-7498-01A-01-TS1.19171a0b-a0db-45ef-a5f8-7ddd4ee168f3	LUAD	LUSC	No
TCGA-75-5125-01A-01-BS1.bb805249-b66f-42ae-9656-12e3b81105a9	LUAD	LUSC	No
TCGA-75-5147-01Z-00-DX1.3156FA5C-9737-4EAA-989C-FD578FBF15A1	LUAD	LUAD	Yes
TCGA-75-6206-01Z-00-DX1.63230D94-7015-4247-936D-E7LUADD6692AB3	LUAD	LUAD	Yes
TCGA-75-7025-01Z-00-DX1.284477D7-4F47-4084-A15C-0A7E9571E3DF	LUAD	LUAD	Yes
TCGA-77-6843-11A-01-TS1	NL	NL	Yes
TCGA-77-6845-11A-01-TS1	NL	NL	Yes
TCGA-77-7138-01A-02-BS2.7ebLUADc9b-2f09-47d1-b3f5-01230b15b6b2	LUSC	LUAD	No
TCGA-77-7140-11A-01-TS1	NL	NL	Yes
TCGA-77-7337-01Z-00-DX1.e15727e3-e9c8-44a0-87bb-caeaeb00840c	LUSC	LUSC	Yes
TCGA-77-7463-01A-01-TS1.15135cd6-7a54-498d-8178-42df23ab7f00	LUSC	LUSC	Yes
TCGA-77-7465-01A-01-TS1.2fdfbde6-7d32-448e-ae83-5ddLUAD616a9a6	LUSC	LUSC	Yes
TCGA-77-8008-11A-01-TS1	NL	OP	No
TCGA-77-8130-01Z-00-DX1.e9f78b45-ed59-4e80-83c2-c6d5bb68e622	LUSC	LUSC	Yes
TCGA-77-8133-01A-01-TS1.1490c839-16d4-42b1-957b-01b962b14bfa	LUSC	LUAD	No
TCGA-77-8133-01Z-00-DX1.fcc117be-cc86-437a-8500-edb045d4195a	LUSC	LUSC	Yes
TCGA-77-8138-01A-01-TS1.2d223e63-a2f4-4dcc-9f56-345eab30c75e	LUSC	LUAD	No
TCGA-77-8148-01A-01-TS1.84ca2884-3397-4362-94a2-fc3bd012094d	LUSC	LUAD	No
TCGA-78-7145-01Z-00-DX1.ecde66bf-2de8-4e31-b3ab-4fed4f055dda	LUAD	LUAD	Yes
TCGA-78-7153-01Z-00-DX1.5190321a-f1aa-4c6e-b4b9-6767b779682b	LUAD	LUAD	Yes
TCGA-78-7156-01A-01-BS1.b564afca-0e05-4b5f-a5fe-b4994c97f007	LUAD	SCLC	No
TCGA-78-7160-01Z-00-DX1.f40f6c04-74b1-4cef-aabc-cbafadbdf39f	LUAD	LUAD	Yes
TCGA-78-7162-11A-01-TS1	NL	NL	Yes
TCGA-78-7166-11A-01-TS1	NL	PTB	No
TCGA-78-7167-01Z-00-DX1.f79e1a9b-a3eb-4c91-a1fd-7bb58b1620b1	LUAD	LUAD	Yes
TCGA-78-7537-01A-01-TS1.4571601f-a256-4394-b5d1-60e22115072b	LUAD	LUAD	Yes
TCGA-78-7542-01Z-00-DX1.2ee042a6-11ee-4668-b254-44144fca4234	LUAD	LUSC	No
TCGA-80-5608-01Z-00-DX1.CB85BA53-AF00-4C7D-8489-C2FF0F4F49AB	LUAD	LUAD	Yes
TCGA-85-7697-01Z-00-DX1.b33aa550-81b0-4fab-8243-d041b0beaab5	LUSC	LUSC	Yes
TCGA-85-7698-01Z-00-DX1.bc8a89a7-356e-4913-9632-627774730f48	LUSC	LUSC	Yes
TCGA-85-7710-01A-01-BS1.9a7e242d-04ae-4517-9567-94fc7953696d	LUSC	LUSC	Yes
TCGA-85-7843-01Z-00-DX1.0aa90a1d-6039-482c-a489-8ee41cc70161	LUSC	LUSC	Yes
TCGA-85-8350-01Z-00-DX1.F9A32453-2E24-4874-A1FA-67B4173ABF03	LUSC	LUSC	Yes
TCGA-85-8355-01Z-00-DX1.146ECC8D-858B-4DDA-B7FE-DBC22CC8C24D	LUSC	LUSC	Yes
TCGA-85-8580-01Z-00-DX1.1b942bbe-2c6e-4411-8609-1725e5cb93da	LUSC	LUSC	Yes
TCGA-85-8584-01Z-00-DX1.859bb615-578f-4aad-b1e3-8c92b7e3ef2d	LUSC	LUSC	Yes
TCGA-85-8666-01Z-00-DX1.d856233a-beef-4da2-a724-759fe23e6227	LUSC	LUSC	Yes
TCGA-85-A4CN-01Z-00-DX1.051538DE-0F7E-4CE1-9D87-18155D9DCC8B	LUSC	LUSC	Yes
TCGA-85-A4JC-01Z-00-DX1.6B4ED63F-ADF9-49F4-A30B-AB3A5EEFDDB7	LUSC	LUSC	Yes
TCGA-85-A513-01Z-00-DX1.9C4C6BA2-BBEB-4EC6-9A70-65B1F6198E1F	LUSC	LUAD	No
TCGA-86-6562-01Z-00-DX1.5dea3015-e606-4837-9f99-LUAD14f0aa091b	LUAD	LUAD	Yes
TCGA-86-7714-01A-01-BS1.96ae5077-ba6a-47e1-893d-63e0bcea734d	LUAD	LUAD	Yes
TCGA-86-7714-01A-01-TS1.459126fb-76b3-41d3-8a00-c575e3342045	LUAD	LUAD	Yes
TCGA-86-8074-01A-01-BS1.9b6a32f7-07bb-4e59-aa64-487c6a43edab	LUAD	LUAD	Yes
TCGA-86-8281-01Z-00-DX1.02237263-003b-4de1-8a2f-0f3ad14768c7	LUAD	LUAD	Yes
TCGA-86-8358-01Z-00-DX1.C50100F8-9414-4A06-BEDF-93E7B01B24D6	LUAD	LUSC	No
TCGA-86-8672-01Z-00-DX1.94ca1954-921d-4ef6-a078-4e0fcb09157f	LUAD	LUSC	No
TCGA-86-A456-01Z-00-DX1.5C7CBF9B-0AE3-4776-9434-296AA0C605CC	LUAD	LUAD	Yes
TCGA-86-A4P7-01Z-00-DX1.37026DCF-5A81-4098-B444-C8A40CA168D0	LUAD	LUAD	Yes
TCGA-90-7767-01A-01-TS1.968e88e2-91d2-4422-a4db-108f65e12a53	LUSC	LUSC	Yes
TCGA-90-7769-01A-01-TS1.084dd692-21e3-4df2-9ed5-c9220f1131d4	LUSC	LUSC	Yes
TCGA-90-7769-11A-01-TS1	NL	NL	Yes
TCGA-91-6828-11A-01-TS1	NL	NL	Yes
TCGA-91-6831-11A-01-TS1	NL	NL	Yes
TCGA-91-6835-01A-01-TS1.eaee91a3-e27c-4479-906d-4f07d8017895	LUAD	LUSC	No
TCGA-91-6849-01A-01-TS1.c7d56655-6e3d-492f-b5fa-4781ec6f94ab	LUAD	LUAD	Yes
TCGA-91-7771-01A-01-TS1.42bc9a02-3c6e-483d-9419-8971a7e285b1	LUAD	LUAD	Yes
TCGA-92-7340-11A-01-TS1	NL	NL	Yes
TCGA-91-8497-01A-01-TS1.a9a993d5-72e0-400d-b5ae-ec5d0244b793	LUAD	LUSC	No
TCGA-92-7341-01Z-00-DX1.6ecbb768-fde4-4f41-8e28-bc5be860825f	LUSC	LUSC	Yes
TCGA-92-7341-11A-01-TS1	NL	NL	Yes
TCGA-92-8063-01Z-00-DX1.692a8000-846e-4ed7-b790-b3281LUADb9dec	LUSC	LUSC	Yes
TCGA-93-7348-11A-01-TS1	NL	NL	Yes
TCGA-94-7557-01Z-00-DX1.LUAD61f900-6f9f-44eb-91ad-98c98af8b741	LUSC	LUSC	Yes
TCGA-97-7546-01A-01-TS1.d0666f67-9178-4faa-a56a-cb2421ef487c	LUAD	LUAD	Yes
TCGA-97-7546-01Z-00-DX1.dad9871f-cdfb-424d-a5b2-4e0905c29137	LUAD	LUAD	Yes
TCGA-97-7938-01Z-00-DX1.d774d0a2-ee34-43ba-9d9d-34bf9718292e	LUAD	LUAD	Yes
TCGA-97-8174-01A-01-TS1.f19910fa-2262-4965-9841-b73767571290	LUAD	LUAD	Yes
TCGA-97-A4M2-01Z-00-DX1.5C72522C-1538-4D68-B517-5FB05A9D401A	LUAD	LUAD	Yes
TCGA-97-A4M6-01Z-00-DX1.01D83621-3D8E-4339-9F9B-CBD3083D5AE0	LUAD	LUAD	Yes
TCGA-98-7454-01A-01-BS1.24ed6781-c8b4-40d7-95b4-afc046b5427c	LUSC	LUSC	Yes
TCGA-98-7454-11A-01-TS1	NL	NL	Yes
TCGA-98-8020-11A-01-TS1	NL	NL	Yes
TCGA-98-8023-01Z-00-DX1.d04d976f-0a9f-44c6-a5f1-4b06885847f8	LUSC	LUSC	Yes
TCGA-98-A538-01A-01-TS1.E3054C6E-BF8E-4CBB-B66F-6FFB82D2B518	LUSC	LUSC	Yes
TCGA-98-A53B-01Z-00-DX1.5429DF3F-9F1C-4DEE-8A7A-CCB3E2BBDC8A	LUSC	LUSC	Yes
TCGA-98-A53D-01Z-00-DX1.C83DC622-2C62-40D6-LUAD07-E8275D414B22	LUSC	LUSC	Yes
TCGA-98-A53I-01A-03-TS3.BDC9FE3F-0C07-4DDA-A4F5-462B69EAD050	LUSC	LUSC	Yes
TCGA-98-A53I-01Z-00-DX1.B245E2C2-8D75-45EE-8930-44CFFF8B2106	LUSC	LUSC	Yes
TCGA-99-7458-01A-01-BS1.d96cc75b-eccd-403b-8c5e-7eaa1bf6326a	LUAD	LUAD	Yes
TCGA-99-8028-11A-01-TS1	NL	NL	Yes
TCGA-99-8032-11A-01-TS1	NL	NL	Yes
TCGA-J2-8194-11A-01-TS1	NL	NL	Yes
TCGA-L3-A4E7-01Z-00-DX1.69F3B1AF-F6DA-41FE-A72E-609F9D42E766	LUSC	LUSC	Yes
TCGA-L4-A4E6-01A-01-TSA.4F4C72C6-8BB1-4608-BBCA-8CC29FC25BEB	LUAD	LUSC	No
TCGA-L4-A4E6-01Z-00-DX1.1B537DE0-2CE3-4B90-9ED3-71F1F8747EE9	LUAD	LUAD	Yes
TCGA-LA-A7SW-01Z-00-DX1.A65863F5-EA8F-46F5-A4D1-52FAD3D93E26	LUSC	LUSC	Yes
TCGA-MP-A4SV-01Z-00-DX1.5430F2CF-BE4B-42D6-9CD4-92E6FB3F6E99	LUAD	LUAD	Yes
TCGA-MP-A4SY-01Z-00-DX1.9535274F-C850-409E-80A1-B933B2F1A110	LUAD	LUAD	Yes
TCGA-MP-A4T7-01Z-00-DX1.C74D7A5B-1D1A-423B-85CA-C11E0CCF5873	LUAD	LUSC	No
TCGA-MP-A4TD-01A-03-TS3.678DF757-79E3-4E08-883B-8524F3C7B93F	LUAD	LUSC	No
TCGA-MP-A4TD-01Z-00-DX1.937DEBC9-F5D5-4682-AA9A-13D8226EE06C	LUAD	LUAD	Yes
TCGA-MP-A4TJ-01Z-00-DX1.14EDBE5C-5D0C-4002-BE95-AF5C9D9F3D43	LUAD	LUSC	No
TCGA-MP-A4TK-01Z-00-DX1.57494698-D9D9-4C04-AAB2-16616CCFDCC9	LUAD	LUSC	No
TCGA-NC-A5HG-01Z-00-DX1.129E83E5-1C4D-4B31-8750-64D10A65267F	LUSC	LUSC	Yes
TCGA-NC-A5HH-01Z-00-DX1.4138DC62-3487-4F4B-8D5C-D7693B303387	LUSC	LUSC	Yes
TCGA-NC-A5HN-01A-01-TS1.21A22B8D-B6EC-4895-9547-41376594A24D	LUSC	LUSC	Yes
